# Supplementary material for: Comparison of the molecular profiles of human embryonic and induced pluripotent stem cells of isogenic origin
Source: Stem Cell Res. Author manuscript; Available in PMC 2015 Mar 1. (PMC4157340; doi:10.1016/j.scr.2013.11.010)
Supplement: Supplementary Table 1 [file NIHMS620860-supplement-Supplementary_Table_1.xlsx]

## Sheet: 625 iPSCundiff_vs_hESCundiff
Index	GeneProbe	Gene
G38270	A_32_P17364	LOC399815
G13476	A_23_P380318	EGR4
G23112	A_24_P185945	MAGEA4
G2230	A_23_P124377
G35447	A_24_P940915
G26972	A_24_P334529	PCDHGA3
G6839	A_23_P202532	PTPN20A/PTPN20B
G40631	A_32_P330000	MIRLET7BHG
G7504	A_23_P208126	SERPINB5
G28351	A_24_P388662	CABS1
G33874	A_24_P918458
G42595	A_32_P80245	ZFP57
G15404	A_23_P428887	KLHL34
G4588	A_23_P150974	HOXC4
G33864	A_24_P918335
G36457	A_32_P1173	MB21D1
G29590	A_24_P481301
G27081	A_24_P339514	CYP2B6
G40745	A_32_P3527
G15107	A_23_P420942	MT1E
G21141	A_24_P10953	ZNF93
G17188	A_23_P58205	AFP
G33609	A_24_P914625	BEND4
G14850	A_23_P414842	CRYGB
G2768	A_23_P130333	TTR
G6173	A_23_P169249	SLC2A6
G29978	A_24_P51909	CPLX1
G24316	A_24_P231829	BHMT2
G41763	A_32_P5628
G23436	A_24_P198044	ZNF483
G27396	A_24_P349750	LOC375196
G35849	A_24_P99175	ZDHHC22
G26590	A_24_P32151	FAM101B
G9031	A_23_P250767	MTMR12
G1832	A_23_P120588	CST11
G19587	A_23_P85534	GPR52
G24481	A_24_P238609	HCP5
G12925	A_23_P366908	C1orf96
G11147	A_23_P320705	CRYGD
G40495	A_32_P305500	KCNB2
G11459	A_23_P329261	KCNJ2
G21262	A_24_P113458	CDH26
G29790	A_24_P49997	PFN3
G7095	A_23_P204836	ZC3H13
G15633	A_23_P434430	ZNF439
G17782	A_23_P64888	TAS2R10
G6318	A_23_P17134	MAL
G9822	A_23_P259362
G35946	A_32_P102581	LOC100509213
G2502	A_23_P127525	ETS1
G20050	A_23_P90722	PTPRN
G16296	A_23_P500501	FGFR3
G42613	A_32_P80697
G10430	A_23_P30315	TRIM7
G15070	A_23_P42004	SLC22A16
G9958	A_23_P26890	MMP28
G11964	A_23_P342688	KIAA1984
G3444	A_23_P13789
G5530	A_23_P162300	IRAK3
G19149	A_23_P80027	BPIFB4
G41399	A_32_P4778
G20273	A_23_P92983	BHMT2
G25183	A_24_P265088	PDZD4
G14986	A_23_P417951	TSPYL5
G17409	A_23_P60339	C9orf64
G32657	A_24_P825969
G4323	A_23_P147665	OLFML1
G29782	A_24_P498652	KCNA1
G18088	A_23_P68669	CHODL
G30925	A_24_P633825
G17850	A_23_P65733	ZNF770
G20409	A_23_P94571	ELAVL2
G18585	A_23_P73848	NCRNA00185
G14465	A_23_P4060	LOC79999
G38271	A_32_P173662	CRISP2
G29813	A_24_P50248	FAM110C
G39777	A_32_P221000	LOC100507127
G26950	A_24_P333697	KLK13
G19952	A_23_P89601	KRT32
G22028	A_24_P144254
G751	A_23_P108265	OR7C2
G42348	A_32_P737256	LINC00310
G1661	A_23_P1186	C1QL3
G16899	A_23_P55099	PRKCA
G35855	A_24_P99639	NEK8
G22557	A_24_P16273
G12764	A_23_P362736	RSPH10B/RSPH10B2
G39185	A_32_P203099	TCTE1
G10813	A_23_P312415	ADAMTSL1
G476	A_23_P105144	SCUBE2 (includes EG:499241)
G36220	A_32_P110655	LOC100129515
G12217	A_23_P349398	ZAR1
G24298	A_24_P231010	MOV10L1
G16749	A_23_P53329	FLJ13224
G7584	A_23_P208915	DPP9
G32211	A_24_P770494
G43219	A_32_P95462	STXBP5L
G8092	A_23_P213920	GABRG2
G40711	A_32_P34696
G23055	A_24_P182929	KCNAB1
G390	A_23_P104237	GPAM
G10878	A_23_P314120	CHKB
G15806	A_23_P44894	DCLK1
G14267	A_23_P400603	MGC21881
G42363	A_32_P74206
G41478	A_32_P494790
G33207	A_24_P889462	LOC100653245
G28388	A_24_P390623	CCDC57
G41477	A_32_P494620	LHFPL5
G41504	A_32_P498899	KIAA1244
G9376	A_23_P254271	TUBB6
G16658	A_23_P52531	FAM24B
G27108	A_24_P340498
G20361	A_23_P93973	TRPV5
G8679	A_23_P22214	PRKAR2A
G24712	A_24_P247512	ZNF283
G13849	A_23_P390206
G9259	A_23_P252892
G10607	A_23_P307682	FAM78B
G30357	A_24_P566831
G19433	A_23_P83351	DFNB31
G5897	A_23_P166207	ABCC13
G9262	A_23_P252928	MAGEA12
G38928	A_32_P195647	KLHL15
G23468	A_24_P200549	WDR55
G36870	A_32_P129573
G22191	A_24_P151106	ZFP28
G23792	A_24_P212481	MCTP1
G24937	A_24_P255384
G13289	A_23_P3753	ZNF597
G30718	A_24_P60680	OR10C1
G22634	A_24_P166397	KIAA0319
G26430	A_24_P315638	MRGPRE
G25863	A_24_P291278	LAX1
G31989	A_24_P752416
G31535	A_24_P698816
G39508	A_32_P212820
G21844	A_24_P135862
G38297	A_32_P17439
G10949	A_23_P3159	CBLN3
G40254	A_32_P235159	MSL3P1
G26250	A_24_P307498	ANKRD45
G19701	A_23_P86956	ADAMTS8
G12829	A_23_P364504	FAM132B
G28500	A_24_P393571	GDA
G20539	A_23_P96331	WAS
G34606	A_24_P928175
G30343	A_24_P5653	NETO1
G34176	A_24_P922378	ERG
G4614	A_23_P151267	LIMA1
G4770	A_23_P152995	SLC6A4
G42997	A_32_P89551
G18738	A_23_P7562	ACSL6
G4045	A_23_P144337	CCRN4L
G14140	A_23_P397391	FFAR2
G1210	A_23_P113645	KCNAB1
G29083	A_24_P416097	UNC45A
G10062	A_23_P27917	OR10H1/OR10H5
G19491	A_23_P84084	GFRA2
G30365	A_24_P567298	CSAG2/CSAG3
G39077	A_32_P20014
G23088	A_24_P185018
G21229	A_24_P11142	KIAA0040
G18546	A_23_P7337	EDNRA
G42284	A_32_P720220	C12orf36
G3489	A_23_P138492	NEURL
G20536	A_23_P96291	MAGEA1
G17668	A_23_P63547	CR1L
G11750	A_23_P336678	GPHB5
G14205	A_23_P399156	IL12RB1
G27952	A_24_P372862	ETV6
G36809	A_32_P127658
G19897	A_23_P89101	41164
G30081	A_24_P532180	LOC90246
G36319	A_32_P113646
G1276	A_23_P114307	P2RY4
G491	A_23_P105409	MAP3K12
G21192	A_24_P11061	CSAG1
G41352	A_32_P468522	NCR3
G2995	A_23_P13294	OR1S2
G42244	A_32_P7105
G43150	A_32_P935950
G13146	A_23_P371861	CNBD1
G12463	A_23_P355311	PTCH2
G10615	A_23_P307968	CDH23
G33750	A_24_P916718	ZNF467
G10203	A_23_P29384	ZNF502
G35160	A_24_P935819	SOD2
G2476	A_23_P127231	FRAT1
G1311	A_23_P114736	KCNJ10
G35221	A_24_P936736
G14491	A_23_P406591	GUSBP5
G13871	A_23_P390700	CNTN1
G26400	A_24_P314681
G30748	A_24_P610387
G37227	A_32_P141296
G41216	A_32_P444104	LOC284454
G23337	A_24_P194755	MUM1
G29636	A_24_P484357
G6139	A_23_P168951	ZHX2
G40276	A_32_P23731
G15921	A_23_P46412	SCNN1D
G27687	A_24_P361427	TBC1D29
G42562	A_32_P793319
G31736	A_24_P7228	C8orf56
G31119	A_24_P655735
G26387	A_24_P314290
G26605	A_24_P322088	FAM195A
G32500	A_24_P807445
G11999	A_23_P343826	FCHSD1
G21501	A_24_P122658	EYA3
G29628	A_24_P483374
G28103	A_24_P378402	ZNF597
G23851	A_24_P213594
G25629	A_24_P282266
G8259	A_23_P215549	PON3
G7328	A_23_P206656	MMP25
G24035	A_24_P221724
G16227	A_23_P49559	GPR142
G39132	A_32_P201620
G21218	A_24_P111106	FGF1
G5113	A_23_P156919	GPR6
G36977	A_32_P133402
G22491	A_24_P161382	MAFIP/TEKT4P1
G29964	A_24_P517252	PRCD
G42698	A_32_P82863	ZNF829
G9069	A_23_P251011	ELL2
G37661	A_32_P154112
G29600	A_24_P481601	LOC284600
G39581	A_32_P214925	FAM115C
G22465	A_24_P16086
G29044	A_24_P414658	HIST1H2AG (includes others)
G3386	A_23_P137116	AMMECR1
G41418	A_32_P481377	KRTAP11-1
G30908	A_24_P631948
G35290	A_24_P937620
G14342	A_23_P40240	CTSZ
G28256	A_24_P384099	ZNF775
G2677	A_23_P129279	DNAJA4
G34570	A_24_P927650	VPS13C
G39372	A_32_P208654	PIWIL2
G15287	A_23_P425917	FAM26E
G14938	A_23_P416747	CD3E
G16825	A_23_P54243	GPR68
G8908	A_23_P24676	OR8U1
G35254	A_24_P937158
G37946	A_32_P162958
G736	A_23_P108062	LGALS7/LGALS7B
G6996	A_23_P203829	ZNF10
G21825	A_24_P135427	LOC100128398
G39061	A_32_P199664
G26496	A_24_P316904	C1orf170
G12980	A_23_P368711	LILRB3
G37581	A_32_P151470
G25959	A_24_P297119	OLIG1
G24492	A_24_P238855	SETD8
G20386	A_23_P94296	ADAM7
G41206	A_32_P44182
G2785	A_23_P130509	ZNF229
G22478	A_24_P161173
G42312	A_32_P72682	LOC100652749
G16353	A_23_P501781	KCNJ1
G22475	A_24_P161074
G8717	A_23_P22723	ATP2B3
G16751	A_23_P53346	TMEM194A
G5962	A_23_P166848	LTF
G26739	A_24_P325333	PDE4B
G4838	A_23_P153741	AZU1
G17592	A_23_P62764	CCDC28B
G5284	A_23_P159169	AATK
G26880	A_24_P332461
G9208	A_23_P252462	GALNT9
G31171	A_24_P66233	TTTY14
G20752	A_23_P98744	OR52K2
G33458	A_24_P911927	RAP1GAP2
G30762	A_24_P612200
G27118	A_24_P340853	PARP10
G20352	A_23_P93844	TOMM7
G16299	A_23_P500601	TRIM4
G16580	A_23_P51538	GPA33
G40533	A_32_P31021
G7333	A_23_P206707	MT1G
G34652	A_24_P928686	HIC2
G4999	A_23_P155487	SLC38A3
G24770	A_24_P248741	ZNF501
G31405	A_24_P683861	LOC100652818
G18629	A_23_P74278	PDE4B
G37298	A_32_P143389
G35003	A_24_P933613
G41762	A_32_P56249	LOC100131733
G22784	A_24_P170801	HEATR7A
G2692	A_23_P129425	TSNAXIP1
G3445	A_23_P137896	OXCT2
G27174	A_24_P341863	LYNX1
G30918	A_24_P633349
G1334	A_23_P114934	MAEL
G28614	A_24_P398790	C14orf102
G42632	A_32_P81216	CCDC108
G6042	A_23_P167805	B3GAT2
G33923	A_24_P919150	ACAN
G30610	A_24_P59403	ATP11A
G22265	A_24_P153207	ZNF850
G15473	A_23_P430658	HEYL
G19629	A_23_P86054	WDTC1
G42411	A_32_P75264	TMEM26
G2816	A_23_P130836	GZMM
G35365	A_24_P93896	CNNM2
G31238	A_24_P669271
G4363	A_23_P148255	MAGEA2/MAGEA2B
G29076	A_24_P415928	ESRRB
G20955	A_24_P101661
G41838	A_32_P58601
G13915	A_23_P391764	RAPGEF1
G24241	A_24_P229884	LOC440335
G21225	A_24_P111271	PLA2G2D
G21393	A_24_P118527	GIPC3
G5090	A_23_P156683	LTA
G8420	A_23_P216845	GFI1B
G7378	A_23_P207160	GH2
G17802	A_23_P6514
G38855	A_32_P193240
G14906	A_23_P416089	PROKR1
G3732	A_23_P140884
G40430	A_32_P28528
G41088	A_32_P42054	DND1
G30672	A_24_P600377	KIAA1024L
G29097	A_24_P41662
G11983	A_23_P343366	MAB21L3
G24255	A_24_P230173	SPNS2
G14417	A_23_P404575	RBM46
G13883	A_23_P390958	PCDHB18
G35218	A_24_P936671	CCT8
G16059	A_23_P4808	PTGER1
G41771	A_32_P56489	CAV1
G4991	A_23_P155417	ABHD14B
G26021	A_24_P299034	BACH1
G32313	A_24_P78556	RASSF8
G38415	A_32_P17882
G19364	A_23_P8269	TAAR8
G40876	A_32_P379467	ISLR2
G30881	A_24_P629163
G42587	A_32_P80016
G26664	A_24_P323901	PEAR1
G7394	A_23_P207319	MAP3K14
G22662	A_24_P167377	OR10P1
G29551	A_24_P477353
G22834	A_24_P173790	DUSP5P
G17875	A_23_P65996	CYLD
G23956	A_24_P21887	PLCH2
G40585	A_32_P32116	FAM123A
G14064	A_23_P395582	ZFP42
G5177	A_23_P157628	DEFB4A/DEFB4B
G38028	A_32_P165499
G33532	A_24_P913178
G14669	A_23_P410507	PSPN
G13634	A_23_P384650	NXNL1
G12129	A_23_P347029	TAS2R50
G2393	A_23_P12628
G6406	A_23_P18017	CPA3
G26072	A_24_P301501	CCL15
G27626	A_24_P358765
G15855	A_23_P45536	MCF2
G11581	A_23_P33233	SASH3
G25525	A_24_P279489	VPS53 (includes EG:287535)
G31742	A_24_P72394	RBAK
G4906	A_23_P154358	PROM2
G24799	A_24_P250666	SFTPC
G1332	A_23_P114903	HSPA6
G18022	A_23_P67737	ZNF568
G14991	A_23_P418006	LCE2A
G43355	A_32_P9941	WIF1
G21431	A_24_P119405
G17846	A_23_P65696	DUOXA2
G122	A_23_P101505	KLK11
G37953	A_32_P16315	TUBB8
G3055	A_23_P133457	IRX1
G36560	A_32_P120120	CSDE1
G9274	A_23_P253081	IL3RA
G35780	A_24_P96505	GFRA2
G41043	A_32_P41203
G14468	A_23_P406071	ZFP36L1
G28024	A_24_P375482	TNFAIP8L3
G7756	A_23_P210811	CD93
G5626	A_23_P163209	BCL2L10
G35303	A_24_P937790	CCDC166
G9273	A_23_P253074	PIWIL2
G16497	A_23_P50674	IZUMO4
G21560	A_24_P125096	MT1X
G23970	A_24_P219418	MGC34800
G13822	A_23_P389569	SEZ6
G1713	A_23_P119168
G12290	A_23_P351138	CLDN9
G23544	A_24_P203284	KRTAP12-2
G10589	A_23_P307274	OR2H2
G41945	A_32_P62137
G3689	A_23_P140384	CTSG
G39758	A_32_P220591
G42318	A_32_P72887
G14244	A_23_P40010	LINC00152
G2010	A_23_P122144	UGT3A1
G28249	A_24_P383934
G20954	A_24_P101651
G22561	A_24_P162979	ANKRD53
G33161	A_24_P884690
G4385	A_23_P148541	CTAG1B (includes others)
G21860	A_24_P136352	C12orf51
G32615	A_24_P820663
G32830	A_24_P843921
G12186	A_23_P348587
G32414	A_24_P79529	CSAG2/CSAG3
G38721	A_32_P188825	TDRD12
G3831	A_23_P142031	SBK2
G38248	A_32_P172779
G6625	A_23_P200512	ZNF238
G1275	A_23_P114299	CXCR3
G26858	A_24_P331830	KAZN
G34226	A_24_P923061	RSU1
G41082	A_32_P41996	CELF5
G27541	A_24_P356373	HAGHL
G30338	A_24_P564761
G35232	A_24_P936875	DOT1L
G5787	A_23_P164943	GPR77
G34649	A_24_P928658	SFTPA1
G33398	A_24_P911071
G2008	A_23_P122127	FYB
G27128	A_24_P341000	LOC729420
G39053	A_32_P199462	C2orf80
G36326	A_32_P113812	LOC100652798
G33915	A_24_P919020
G30930	A_24_P634602
G39716	A_32_P219135	LOC401317
G7092	A_23_P204801	SLC41A2
G15428	A_23_P429383	HOXD9
G23565	A_24_P203814
G38562	A_32_P183451
G38047	A_32_P16625
G26628	A_24_P322867	DUSP8
G37439	A_32_P14762	OOEP
G40655	A_32_P334340	MLLT4-AS1
G9904	A_23_P26501	CCP110
G14837	A_23_P414343	MT1H
G27289	A_24_P345837	MSX1
G13469	A_23_P380181	LMO4
G24755	A_24_P248147	NAV2
G9174	A_23_P252082	TMEM176A
G1785	A_23_P119936	REG3A
G6551	A_23_P19673	SGK1
G20308	A_23_P9340	BARHL1
G15317	A_23_P426565	LINC00482
G17001	A_23_P5626
G13266	A_23_P37469	GJD2
G6078	A_23_P168324	KIAA0319
G41642	A_32_P527232	LMF2
G32182	A_24_P76757
G13565	A_23_P382607	WNT4
G7335	A_23_P206724	MT1E
G27808	A_24_P366607	SERTM1
G10436	A_23_P303242	MT1X
G16869	A_23_P54809	CLDN9
G26717	A_24_P324871	CRABP1
G17767	A_23_P64751	GPR182
G38016	A_32_P165096
G41198	A_32_P44073
G21693	A_24_P129052	FOXI1
G27828	A_24_P367138	SCRT1
G35933	A_32_P102111	SERPINB6
G35308	A_24_P937842
G17367	A_23_P59988	SLC35G5
G19632	A_23_P86072	PRAMEF1 (includes others)
G17159	A_23_P57983	PARP14
G28084	A_24_P377124	THPO
G5076	A_23_P156445	DDX43
G27743	A_24_P364221	CD5
G23144	A_24_P186936	ELN
G8784	A_23_P23502	OR6N1
G37033	A_32_P135113
G31983	A_24_P75202	CSMD2
G27057	A_24_P338409	C11orf21
G42926	A_32_P880454	APLF
G18355	A_23_P71268	AZGP1
G10771	A_23_P311585	KRTAP9-9
G12930	A_23_P367013	TAS2R60
G30214	A_24_P550411
G31998	A_24_P753110
G5343	A_23_P15995	SIGLEC5
G33138	A_24_P880143
G7740	A_23_P210623	PCK1 (includes EG:18534)
G22170	A_24_P150149	PRCP
G38217	A_32_P171747	ZNF518B
G39875	A_32_P22364	HN1L
G18577	A_23_P7376	SGTB
G37384	A_32_P145876
G37161	A_32_P139163
G37785	A_32_P158253
G29525	A_24_P474384
G29145	A_24_P41801	LPA
G18085	A_23_P68624	POFUT1
G11233	A_23_P322562	NEURL
G43320	A_32_P9861
G5671	A_23_P163782	MT1H
G11596	A_23_P332820	IL17A
G26678	A_24_P324141	MUC5AC/MUC5B
G789	A_23_P108743	XIRP2
G21331	A_24_P116669	CANT1
G21704	A_24_P129588	O3FAR1
G22445	A_24_P160202	PANX2
G4470	A_23_P149448	HES4
G30215	A_24_P550562
G39128	A_32_P201564	CD300E
G11066	A_23_P318943	LINC00311
G3781	A_23_P141459	GIP
G39866	A_32_P223422	EIF3D
G40895	A_32_P38313	KDM4C
G17377	A_23_P60089	DOCK5
G41350	A_32_P468341	C1orf127
G37928	A_32_P162520
G17896	A_23_P66241	MT1M
G16461	A_23_P503072	CCL28
G40041	A_32_P228356
G34847	A_24_P931583
G20665	A_23_P97923	PHYHIPL
G42464	A_32_P76566
G12032	A_23_P344594	TMEM174
G13313	A_23_P376096	TICAM1
G17458	A_23_P60933	MT1G
G17779	A_23_P64860	SELPLG
G13861	A_23_P390528	DUSP8
G32870	A_24_P84781
G10424	A_23_P303072	GRIA1
G30884	A_24_P629543
G42718	A_32_P83305
G27437	A_24_P350622	KIR2DL4/LOC100287534
G8023	A_23_P213336	FGF1
G43250	A_32_P96419
G11917	A_23_P3413	OTUD7A
G30587	A_24_P592318
G23670	A_24_P206702	FOLR4
G30347	A_24_P565503
G28012	A_24_P375205	MKL2
G42719	A_32_P83315
G2604	A_23_P12858	TBATA
G40478	A_32_P30187
G8829	A_23_P23869	LHX4
G36090	A_32_P107033
G23198	A_24_P188037	HIF3A
G2041	A_23_P122508	DPCR1
G41491	A_32_P496952	RBM43
G28449	A_24_P392486	MYPOP
G25775	A_24_P289383	CHD7
G43352	A_32_P99311	ZNF233
G18928	A_23_P77697	PRSS53
G23513	A_24_P202319	ATP2A3
G26801	A_24_P32935	FOLR2
G21803	A_24_P134765	CCDC36
G37653	A_32_P153937	TSPAN5
G13027	A_23_P369502	PADI4
G41136	A_32_P42913
G39063	A_32_P199736
G32469	A_24_P802894
G37377	A_32_P145764	LOC100652791
G21597	A_24_P126465	FAM193A
G31150	A_24_P659393	LOC100505683
G32157	A_24_P76635	ACTR3C
G5581	A_23_P16275	TSKS
G23514	A_24_P202329	LOC146880
G12471	A_23_P355439	HIST1H2AA
G12547	A_23_P357374	PTH2
G18421	A_23_P71928	SH2D3C
G24708	A_24_P247408
G25304	A_24_P271296	ARFGAP1
G41289	A_32_P45866
G13459	A_23_P37983	MT1B
G36104	A_32_P107667	SPDYE3
G13147	A_23_P371865	CDYL2
G7955	A_23_P212728	TBC1D23
G42116	A_32_P67414
G24452	A_24_P238021	LOC100509861
G29643	A_24_P48495	LYPD3
G10473	A_23_P304279	CHRNE
G23667	A_24_P206604	PFKFB3
G26588	A_24_P32139	HTR3E
G1118	A_23_P112452	GGTA1P
G7700	A_23_P210109	CYP26B1
G9891	A_23_P26367
G33741	A_24_P916585	ENTPD6
G24295	A_24_P230972	MIR181A2HG
G15595	A_23_P43350	MLANA
G42519	A_32_P78164
G40408	A_32_P27774	ZNF81
G31125	A_24_P65658	ZNF432
G15359	A_23_P427703	MT1L
G11998	A_23_P34382	CLCA3P
G21795	A_24_P134488	PIK3IP1
G32371	A_24_P791814
G9204	A_23_P252413	MT2A
G4952	A_23_P154919
G4354	A_23_P148108
G8255	A_23_P215505	RAPGEF5
G19605	A_23_P85765	CACNA1S
G16114	A_23_P48570	DHRS2
G705	A_23_P107673	ZFP28
G7448	A_23_P207699	MAPT
G33527	A_24_P913119	ZNF543
G619	A_23_P106844	MT2A
G39682	A_32_P21807	KIAA1328
G22710	A_24_P169386	C2orf84
G23766	A_24_P211797	ICA1L
G37213	A_32_P140742	C2orf84
G7984	A_23_P213020	PSAPL1
G1040	A_23_P111583	CD36
G38492	A_32_P181008
G9981	A_23_P27128	KLHL10
G43118	A_32_P93036
G6331	A_23_P17197	RAPGEF4
G38167	A_32_P170397	LOC100289090
G37813	A_32_P158966	KLRF1
G43330	A_32_P98887	MAP3K2
G38873	A_32_P193952
G27636	A_24_P359030	LINC00167
G10830	A_23_P312901	GPR112
G18806	A_23_P76374	SYCP3
G18774	A_23_P75973	RNF121
G9650	A_23_P257497	C6orf99
G1163	A_23_P11309	PLXNA3
G8450	A_23_P217178	MAGEC1
